# Supplementary material for: High-Resolution Mass Spectrometry for In Vivo Proteome Dynamics using Heavy Water Metabolic Labeling
Source: Int J Mol Sci. 2020 Oct 22;21(21):7821. doi: 10.3390/ijms21217821 (PMC7672638; doi:10.3390/ijms21217821)
Supplement: Supplementary file 1 [file ijms-21-07821-s001.zip]

Archive with 1 entries (1 files):
- Rates.xlsx
