# Supplementary material for: High-Resolution Mass Spectrometry for In Vivo Proteome Dynamics using Heavy Water Metabolic Labeling
Source: Int J Mol Sci. 2020 Oct 22;21(21):7821. doi: 10.3390/ijms21217821 (PMC7672638; doi:10.3390/ijms21217821)
Supplement: Supplementary file 1 [file ijms-21-07821-s001.zip › Rates.xlsx]

## Sheet: 30,000
Proteins	RateConstant	SD	Number of peptides	Abundance
A1AG1_MOUSE	0.615206	0	1	1927311616
A1AT1_MOUSE	0.579817	0.138936	9	1018430816256
A1AT2_MOUSE	0.495071	0.224428	2	179990315008
A1AT4_MOUSE	0.449834	0.12675	3	174209318912
A1AT5_MOUSE	0.573352	0.111024	4	144165650432
A2AP_MOUSE	0.599852	0.095531	2	41144123392
A2MG_MOUSE	0.319216	0.063236	2	57649246208
AFAM_MOUSE	0.147686	0.011465	2	29006139392
ALBU_MOUSE	0.155116	0.045597	59	26782073880576
ALS_MOUSE	1.72155	0.351526	2	3801252352
AMBP_MOUSE	1.32073	0.557364	2	9871920128
ANGT_MOUSE	2.91698	1.74221	2	3060025088
ANT3_MOUSE	0.711754	0.205313	2	82073690112
APOA1_MOUSE	0.767577	0.117102	8	963804200960
APOA2_MOUSE	0.808844	0	1	68523085824
APOA4_MOUSE	0	0	0	57995685888
APOB_MOUSE	4.0999	1.50927	3	43438321664
APOC1_MOUSE	3.50972	0.547307	2	52616609792
APOC3_MOUSE	0	0	0	46227877888
APOE_MOUSE	0	0	0	51028549632
APOH_MOUSE	1.24302	0.62224	4	102905126912
C1RA_MOUSE	0	0	0	1010427264
C4BPA_MOUSE	0.581166	0.087089	2	5005624320
CBG_MOUSE	0.169368	0	1	7253949952
CBPB2_MOUSE	0.146237	0	1	5497219072
CBPN_MOUSE	0.378313	0	1	7709762048
CERU_MOUSE	0.489199	0.137626	8	86151946240
CES1D_MOUSE	0.505624	0	1	48536645632
CFAB_MOUSE	1.32225	0.25139	2	52004315136
CFAH_MOUSE	0.742421	0.182355	8	88808161280
CFAI_MOUSE	0.90142	0.025998	2	9213929472
CLUS_MOUSE	1.85843	0.199233	2	259949674496
CO3_MOUSE	1.07588	0.611012	36	765103243264
CO4B_MOUSE	0.567199	0.164506	4	42367094784
CO5_MOUSE	0.718874	0.185708	2	152730140672
CO8A_MOUSE	0.213745	0.030216	2	9216917504
CO8G_MOUSE	0.728335	0.265146	2	1945585280
CO9_MOUSE	0	0	0	7203894272
CPN2_MOUSE	0.281403	0.084453	2	10410485760
EGFR_MOUSE	0.292666	0.053846	3	29162059776
EST1C_MOUSE	0.631138	0.174277	4	87874150400
FA10_MOUSE	0.531246	0	1	9962385408
FETUA_MOUSE	0.154433	0	1	226822275072
FETUB_MOUSE	0.67563	0.338032	2	18110720000
FIBA_MOUSE	0.612586	0.137257	2	41617080320
FIBB_MOUSE	0.12561	0	1	18609526784
FIBG_MOUSE	0.533652	0	1	37645082624
FINC_MOUSE	0.601481	0.360688	12	127184896000
GELS_MOUSE	0.96594	0.2934	5	64007909376
GPX3_MOUSE	0.200009	0	1	10240270336
HA10_MOUSE	1.10371	0.139609	2	31146684416
HBA_MOUSE	0.027566	0.003437	3	152996151296
HBB1_MOUSE	0.024205	0.00526	7	565924331520
HEMO_MOUSE	0.523035	0.149096	13	616442232832
HEP2_MOUSE	0.303035	0.17423	2	19244623872
HGFA_MOUSE	0	0	0	476281568
HPT_MOUSE	0	0	0	14502831104
HRG_MOUSE	0.544239	0.150184	4	50850328576
HVM51_MOUSE	0.037968	0	1	1405574016
IC1_MOUSE	1.93312	0.57839	2	13107104768
ICA_MOUSE	0.834198	0.565946	2	44585365504
IGG2B_MOUSE	0.107688	0.025186	6	49710383104
IGH1M_MOUSE	0.029411	0.004484	2	17765095424
IGHA_MOUSE	2.28137	0.765243	4	36203556864
IGHG3_MOUSE	0.364323	0	1	28173676544
IGHM_MOUSE	0.225884	0.062225	3	104796577792
IGKC_MOUSE	0.073902	0	1	26652889088
IL1AP_MOUSE	0.336221	0	1	6106818560
ITIH1_MOUSE	0.454777	0.279979	4	29322452992
ITIH2_MOUSE	0.426771	0.222379	2	43707740160
ITIH4_MOUSE	1.54298	0.407396	2	186195132416
K2C1_MOUSE	0	0	0	886634816
K2C5_MOUSE	0	0	0	250275472
K2C6A_MOUSE	0	0	0	54907788
K2C71_MOUSE	0	0	0	12244451
KLKB1_MOUSE	0.357346	0.050172	2	44783706112
KNG1_MOUSE	0.733217	0.158399	5	81378574336
KV3A1_MOUSE	0.144495	0.031975	2	1432549248
KV5A3_MOUSE	0.017942	0.012134	2	30150641664
LCAT_MOUSE	0	0	0	211470912
LIFR_MOUSE	0.297421	0	1	36709597184
LUM_MOUSE	0	0	0	5094297088
MBL2_MOUSE	1.30218	0	1	13560725504
MUG1_MOUSE	0.330893	0.091204	16	435514933248
MUP2_MOUSE	3.65155	0	1	573937728
NEK5_MOUSE	0.000647	0	1	15154023424
PHLD_MOUSE	0.236675	0.079587	2	30751363072
PLF4_MOUSE	0.100635	0	1	660680640
PLMN_MOUSE	1.05547	0.372219	7	141052182528
PON1_MOUSE	0.318323	0.16982	2	9700872192
PZP_MOUSE	0.256262	0.075166	45	1946132545536
QSOX1_MOUSE	1.60592	0	1	7204295168
RET4_MOUSE	4.59435	9.19806	2	14856459264
SAA4_MOUSE	2.23361	0	1	9371830272
SPA3K_MOUSE	0.470808	0.120545	10	336217702400
SPA3M_MOUSE	0.289723	0.006466	2	14459414528
SPA3N_MOUSE	3.87693	2.15602	2	3850485248
THRB_MOUSE	0.665274	0.194345	4	135263936512
TRFE_MOUSE	0.349619	0.097538	44	2500006510592
TSP1_MOUSE	0.236585	0.132346	2	1795144192
TTHY_MOUSE	1.04596	0.233385	4	286584963072
VTDB_MOUSE	1.33708	0.340446	9	126537269248
VTNC_MOUSE	1.95557	0.473326	2	35949600768
ZA2G_MOUSE	0.048376	0.934274	2	340654292992

## Sheet: 60,000
Proteins	RateConstant	SD	Number of peptides	Abundance
A1AG1_MOUSE	0.621147	0	1	1307767296
A1AT1_MOUSE	0.430932	0.121263	10	620610519040
A1AT2_MOUSE	0.555995	0.307776	2	211527254016
A1AT3_MOUSE	0	0	0	35460030464
A1AT4_MOUSE	0.370851	0.103953	3	124902817792
A1AT5_MOUSE	0.544715	0.041807	2	100421926912
A2AP_MOUSE	0.534694	0.053278	2	31269687296
A2MG_MOUSE	0.263842	0.035182	2	35584765952
AFAM_MOUSE	0.147584	0.04633	2	24215490560
ALBU_MOUSE	0.153818	0.044376	60	19782004899840
ALS_MOUSE	1.28419	0.034785	2	7244755968
AMBP_MOUSE	0.954416	0.265997	2	8127567360
ANGT_MOUSE	1.1056	0	1	1883378176
ANT3_MOUSE	0.730715	0.19365	4	52116951040
APOA1_MOUSE	0.644043	0.129377	8	681153724416
APOA2_MOUSE	0.991118	0.13366	2	31007186944
APOA4_MOUSE	0	0	0	40185151488
APOB_MOUSE	4.35671	1.33626	2	46517530624
APOC1_MOUSE	3.10751	0.364531	2	35486162944
APOC3_MOUSE	2.46153	0	1	12823948288
APOE_MOUSE	7.17238	0	1	35264438272
APOH_MOUSE	0.504135	0.125346	2	61665406976
C1QB_MOUSE	0.252288	0	1	350212448
C4BPA_MOUSE	0.263301	0	1	2157910784
CBG_MOUSE	0	0	0	5604357120
CBPB2_MOUSE	0.561258	0.231325	2	2911287296
CBPN_MOUSE	0.276251	0.07133	2	5963432960
CERU_MOUSE	0.520034	0.109539	9	68832583680
CES1D_MOUSE	0.382976	0.224704	2	29738868736
CFAB_MOUSE	1.7574	0.451797	2	30956216320
CFAH_MOUSE	0.563457	0.139783	5	49619738624
CFAI_MOUSE	0	0	0	6615214592
CLUS_MOUSE	1.77127	0.664399	2	124501032960
CO3_MOUSE	1.19233	0.339932	23	560142942208
CO4B_MOUSE	0.755115	0.022439	3	32811812864
CO5_MOUSE	0.444908	0.163716	6	111083479040
CO8A_MOUSE	0.499057	0.222571	2	10486905856
CO8B_MOUSE	0.952491	0.269493	2	5787487744
CO8G_MOUSE	1.54818	0.58737	2	1729880832
CO9_MOUSE	0.945812	0.515352	2	7275772416
CPN2_MOUSE	0.347095	0.122676	2	10976551936
EGFR_MOUSE	0.181313	0.070059	2	22983155712
EST1C_MOUSE	0.414037	0.252051	9	67667804160
FA10_MOUSE	0.780393	0.154844	2	3863809280
FETUA_MOUSE	0.938196	0.141501	2	16365760512
FETUB_MOUSE	1.08013	0.666708	2	15418665984
FIBA_MOUSE	0.511429	0.011433	2	28862961664
FIBB_MOUSE	0.624839	0	1	8727759872
FIBG_MOUSE	0.420303	0.114541	2	17327568896
FINC_MOUSE	0.699597	0.318347	13	84848672768
GELS_MOUSE	0.67189	0.215692	2	17039108096
GPX3_MOUSE	0.724555	0	1	5587117056
HA10_MOUSE	1.28235	0.264786	3	21655836672
HBA_MOUSE	0.018793	0.010938	6	128965058560
HBB1_MOUSE	0.024179	0.005672	6	416826490880
HEMO_MOUSE	0.374999	0.179041	16	422053806080
HEP2_MOUSE	0.399893	0.256752	2	13620772864
HGFA_MOUSE	1.89345	0	1	215261136
HPT_MOUSE	0	0	0	14987234304
HRG_MOUSE	0.431256	0.206336	6	28587730944
HVM51_MOUSE	0.108164	0	1	1086106112
IC1_MOUSE	0.814738	0	1	15827210240
ICA_MOUSE	0.852852	0.308759	2	18824177664
IGG2B_MOUSE	0.109507	0.02608	5	40394792960
IGH1M_MOUSE	0.035033	0.151337	2	13371111424
IGHA_MOUSE	0.942278	0	1	12317457408
IGHG3_MOUSE	0.046317	0	1	23710390272
IGHM_MOUSE	0.228657	0.04494	4	70501785600
IGKC_MOUSE	0.060266	0.007842	2	40400789504
IL1AP_MOUSE	0.387033	0	1	3724238592
ITIH1_MOUSE	0.765575	0.066122	2	10194003968
ITIH2_MOUSE	0.830491	0.141627	2	24916727808
ITIH4_MOUSE	1.55115	0.310092	2	32464353280
K2C1B_MOUSE	0	0	0	353495040
K2C1_MOUSE	0.012785	0	1	565112640
K2C5_MOUSE	0	0	0	169818176
KLKB1_MOUSE	0.496668	0.188715	4	18401757184
KNG1_MOUSE	0.604752	0.131465	7	63291764736
KV3A1_MOUSE	0.100465	0	1	1667375232
KV5A3_MOUSE	0.000335	0	1	22063067136
LCAT_MOUSE	1.12646	0	1	329825536
LIFR_MOUSE	0.211585	0.127824	2	25272231936
LUM_MOUSE	0.029163	0	1	3948044288
MBL2_MOUSE	1.00689	0.667505	2	12648929280
MUG1_MOUSE	0.325047	0.08609	17	285228105728
MUP2_MOUSE	27.9659	19.1363	2	1447195520
PHLD_MOUSE	0.329237	0.322367	2	21103616000
PLF4_MOUSE	0	0	0	435189984
PLMN_MOUSE	1.13822	0.702787	8	35735900160
PON1_MOUSE	0.246643	0.065821	2	7395253760
PZP_MOUSE	0.2597	0.073724	45	1462620651520
QSOX1_MOUSE	1.19966	0	1	4488534528
RET4_MOUSE	3.70568	0.789962	2	11814320128
SAA4_MOUSE	0.816072	0	1	5784440320
SPA3G_MOUSE	0.013217	0	1	486906080
SPA3K_MOUSE	0.453497	0.118335	12	275952041984
SPA3M_MOUSE	0.280594	1.11214	2	5485250560
SPA3N_MOUSE	0.751957	1.00673	2	2083706624
SPP24_MOUSE	0	0	0	8170614272
TFR1_MOUSE	0	0	0	56010736
THRB_MOUSE	0.933258	0.222692	7	84859346944
TRFE_MOUSE	0.316729	0.090114	46	1797763891200
TSP1_MOUSE	0.027725	0	1	1840602368
TTHY_MOUSE	0.999943	0.275346	4	226888007680
VTDB_MOUSE	1.15979	0.391526	10	92622462976
VTNC_MOUSE	1.82761	1.14496	2	22186577920
ZA2G_MOUSE	5.54511	3.89559	2	9198600192

## Sheet: 120,000
Proteins	RateConstant	SD	Number of peptides	Abundance
A1AG1_MOUSE	0	0	0	1274471552
A1AG2_MOUSE	0	0	0	369337760
A1AT1_MOUSE	0.427359	0.1278	11	578504949760
A1AT2_MOUSE	0.131469	0.020037	2	69475221504
A1AT4_MOUSE	0.423428	0.076678	2	100324777984
A1AT5_MOUSE	0.515799	0.100894	2	85898059776
A2AP_MOUSE	0.480022	0.251678	2	22473721856
A2MG_MOUSE	0.199726	0.010331	2	20244639744
AFAM_MOUSE	0.116666	0.117988	2	15215093760
ALBU_MOUSE	0.134825	0.03712	56	14475838095360
ALS_MOUSE	1.45953	0	1	14706776064
AMBP_MOUSE	0.995471	0.249018	2	6809268736
ANGT_MOUSE	0	0	0	2174358272
ANT3_MOUSE	0.21129	0.004535	2	40907079680
APOA1_MOUSE	0.599237	0.15233	7	625522114560
APOA2_MOUSE	0.655268	0.043631	2	27719563264
APOA4_MOUSE	0	0	0	38153613312
APOB_MOUSE	3.56839	0.958591	2	21749581824
APOC1_MOUSE	2.24967	0.137587	2	29958733824
APOC3_MOUSE	0	0	0	13296599040
APOE_MOUSE	6.12232	0	1	28012740608
APOH_MOUSE	0.272005	0.401027	2	37376385024
C1QB_MOUSE	0	0	0	2272079360
C1RA_MOUSE	0	0	0	341920960
C4BPA_MOUSE	0	0	0	7795707904
CBG_MOUSE	0.166593	0	1	3859063552
CBPB2_MOUSE	0	0	0	5030899200
CBPN_MOUSE	0.309821	0.231725	2	4651726848
CERU_MOUSE	0.475026	0.136992	10	50418335744
CES1D_MOUSE	0.471463	0.120133	2	40287469568
CFAB_MOUSE	1.4449	0.023722	2	24693522432
CFAH_MOUSE	0.446223	0.217786	7	39328182272
CFAI_MOUSE	0.317471	0.245023	2	12696892416
CLUS_MOUSE	0.570119	0.779265	2	117527928832
CO3_MOUSE	1.17857	0.343716	21	473931448320
CO4B_MOUSE	0.721588	0.19717	4	23840655360
CO5_MOUSE	0.428871	0.203978	6	44962754560
CO8A_MOUSE	0.454916	0.191658	2	11465621504
CO8B_MOUSE	0.32735	0	1	4346816000
CO8G_MOUSE	0.771545	0.199902	2	1298596352
CO9_MOUSE	1.35427	0	1	7076418560
CPN2_MOUSE	0.136822	0.085418	2	11727048704
EGFR_MOUSE	0.1419	0.072504	2	18221484032
EST1C_MOUSE	0.579795	0.172466	7	48656093184
FA10_MOUSE	1.39904	0	1	4326097408
FETUA_MOUSE	0.678992	0	1	27729666048
FETUB_MOUSE	0.067911	0	1	10123291648
FIBA_MOUSE	0.535174	0	1	27675367424
FIBB_MOUSE	0	0	0	22611122176
FIBG_MOUSE	0.362955	0.077991	2	17881946112
FINC_MOUSE	0.739498	0.35465	12	72688525312
GELS_MOUSE	0.778661	0.646553	2	21257480192
GPX3_MOUSE	0.340492	0	1	5451267584
HA10_MOUSE	1.01783	0.635048	2	19919839232
HBA_MOUSE	0.017126	0.005978	5	127966257152
HBB1_MOUSE	0.021377	0.004707	9	340243841024
HEMO_MOUSE	0.359806	0.204856	10	320485228544
HEP2_MOUSE	0.71926	0.327274	2	10004708352
HPT_MOUSE	3.14125	0	1	9647672320
HRG_MOUSE	0.405209	0.135837	2	19817359360
HVM51_MOUSE	0.11243	0.02918	2	5617355776
HVM60_MOUSE	0.050411	0	1	310341312
IC1_MOUSE	1.32873	0.543303	2	11734440960
ICA_MOUSE	0.821384	0.112169	2	15255732224
IGG2B_MOUSE	0.102938	0.025128	5	32096366592
IGH1M_MOUSE	0.02601	0.002908	2	21345736704
IGHA_MOUSE	0.954411	0	1	15954103296
IGHG3_MOUSE	0.221385	0.126932	2	9053115392
IGHM_MOUSE	0.245282	0.076839	6	52687880192
IGKC_MOUSE	0.058953	0.025172	2	28230608896
IL1AP_MOUSE	0.363211	0	1	1491726080
ITIH1_MOUSE	1.02056	0	1	7788430848
ITIH2_MOUSE	0.308314	0.099421	2	20261539840
ITIH4_MOUSE	0.747399	0.280333	2	55723204608
K2C1B_MOUSE	0	0	0	4512786944
K2C1_MOUSE	0	0	0	144849264
KLKB1_MOUSE	0.262034	0.027477	2	19916843008
KNG1_MOUSE	0.620525	0.176902	5	39745716224
KV3A1_MOUSE	0.074388	0	1	2452973568
KV5A3_MOUSE	0	0	0	19763951616
LCAT_MOUSE	0.617615	0	1	375832832
LIFR_MOUSE	0.013831	0	1	21493233664
LUM_MOUSE	0	0	0	2011433216
MBL2_MOUSE	1.22193	0	1	7223982592
MUG1_MOUSE	0.289927	0.083244	17	236439207936
MUP2_MOUSE	1.00357	0	1	557364096
NEK5_MOUSE	0.000171	0	1	12628155392
PEDF_MOUSE	0	0	0	1114690176
PHLD_MOUSE	0.348073	0.088873	2	14373780480
PLF4_MOUSE	1.44967	0	1	1823704064
PLMN_MOUSE	0.931747	0.271476	5	22295855104
PON1_MOUSE	0.207649	0.071057	2	5635861504
PZP_MOUSE	0.224635	0.065151	41	1189171167232
QSOX1_MOUSE	0.439184	0.179433	2	3501988096
RET4_MOUSE	7.72	0	1	8455686144
SAA4_MOUSE	1.08712	0	1	7061227008
SPA3K_MOUSE	0.356887	0.102805	12	236836913152
SPA3M_MOUSE	0.317456	0.019725	2	3218779136
SPA3N_MOUSE	1.64048	0.46477	2	1095650816
SPP24_MOUSE	0	0	0	8428294656
TFR1_MOUSE	0.007985	0	1	79158840
THRB_MOUSE	0.797164	0.128478	4	69253529600
TRFE_MOUSE	0.329354	0.088312	44	1489456594944
TSP1_MOUSE	0.075647	0.050445	2	1365347584
TTHY_MOUSE	0.87669	0.267599	2	171313922048
VTDB_MOUSE	1.08071	0.226949	4	74812973056
VTNC_MOUSE	1.59698	0.190739	2	13761611776
ZA2G_MOUSE	1.1856	0.234713	2	51765248000

## Sheet: 240,000
Proteins	RateConstant	SD	Number of peptides	Abundance
A1AG1_MOUSE	0.2786	0	1	3780030464
A1AG2_MOUSE	0.52019	0	1	231652592
A1AT1_MOUSE	0.411294	0.186946	14	358857375744
A1AT2_MOUSE	0.104287	0.206612	2	39797415936
A1AT4_MOUSE	0.37435	0.075095	2	67916935168
A1AT5_MOUSE	0.391583	0.097318	3	60789313536
A2AP_MOUSE	0.341765	0	1	10858626048
A2MG_MOUSE	0.092496	0.02948	2	36183793664
AFAM_MOUSE	0.118468	0.105402	2	9049930752
ALBU_MOUSE	0.108162	0.031713	56	8635037515776
ALS_MOUSE	1.065	0.319528	2	134516367360
AMBP_MOUSE	0	0	0	4233848576
ANGT_MOUSE	0	0	0	2760899072
ANT3_MOUSE	0.10202	0	1	27866370048
APOA1_MOUSE	0.43862	0.128749	6	474546110464
APOA2_MOUSE	0.114006	0.005223	2	29188304896
APOA4_MOUSE	0.127542	0	1	20572166144
APOB_MOUSE	0	0	0	35862786048
APOC1_MOUSE	1.37892	0	1	18731440128
APOC3_MOUSE	0	0	0	7620758528
APOE_MOUSE	0	0	0	16213662720
APOH_MOUSE	0.103701	0	1	21008128000
C4BPA_MOUSE	0.131124	0	1	949696512
CBG_MOUSE	0.025958	0	1	655408768
CBPB2_MOUSE	0.007384	0	1	2546867712
CBPN_MOUSE	0.207849	0	1	2395529984
CERU_MOUSE	0.325639	0.148167	8	35837001728
CES1D_MOUSE	0.286937	0	1	11765917696
CFAB_MOUSE	1.03205	0	1	14977793024
CFAH_MOUSE	0.589291	0.142787	7	38116179968
CFAI_MOUSE	0.212186	0	1	6161586688
CLUS_MOUSE	1.08198	0.605509	2	88633237504
CO3_MOUSE	0.676639	0.390913	22	291767255040
CO4B_MOUSE	0.38661	0.125559	2	16697704448
CO5_MOUSE	0.596504	0.171851	5	56029970432
CO8A_MOUSE	0.132954	0	1	5590905344
CO8B_MOUSE	0.136639	0	1	1143844224
CO8G_MOUSE	0.484406	0.10981	2	899406912
CO9_MOUSE	0.355822	0	1	3010310144
CPN2_MOUSE	0.078121	0.014833	2	3697806848
EGFR_MOUSE	0.102942	0.025268	2	6970078208
EST1C_MOUSE	0.391979	0.167579	7	27200206848
FA10_MOUSE	0	0	0	2703326720
FETUA_MOUSE	0.471107	0	1	14399780864
FETUB_MOUSE	0	0	0	5349320704
FIBA_MOUSE	0.395176	0.078416	2	16051391488
FIBB_MOUSE	0.496178	0	1	12190595072
FIBG_MOUSE	0.244288	0	1	7853359104
FINC_MOUSE	0.699062	0.108868	6	38179098624
GELS_MOUSE	1.81265	0.832083	2	17231392768
GPX3_MOUSE	0.256059	0	1	2423500288
HA10_MOUSE	0.971139	0.155172	3	5195237376
HBA_MOUSE	0.016365	0.002516	2	51392774144
HBB1_MOUSE	0.015362	0.003433	5	216325275648
HEMO_MOUSE	0.375064	0.175722	14	196554162176
HEP2_MOUSE	0	0	0	5375750144
HPT_MOUSE	0	0	0	7548160000
HRG_MOUSE	0.638141	0.137897	2	14056366080
HVM51_MOUSE	0.090521	0.033576	2	4341900800
IC1_MOUSE	1.90949	1.27323	2	2353360128
ICA_MOUSE	0.142634	0	1	9139399680
IGG2B_MOUSE	0.066972	0.009582	4	19937906688
IGH1M_MOUSE	0.023725	0.009445	2	7437019136
IGHA_MOUSE	0.952077	0.561382	2	14493809664
IGHG3_MOUSE	0.035138	0	1	7784296960
IGHM_MOUSE	0.14333	0.055092	7	29602572288
IGKC_MOUSE	0.019224	0	1	14370889728
IL1AP_MOUSE	0.206276	0	1	1767737984
ITIH1_MOUSE	0.74693	0.431328	2	7280722944
ITIH2_MOUSE	0.351502	0.079884	2	16334398464
ITIH4_MOUSE	0.944232	0.35879	2	25792200704
K2C1_MOUSE	0	0	0	165091376
K2C71_MOUSE	0	0	0	99424960
KLKB1_MOUSE	0.28046	0.142542	2	18535198720
KNG1_MOUSE	0.433744	0.17516	5	25142425600
KV3A1_MOUSE	0.07716	0	1	1518460160
KV5A3_MOUSE	0	0	0	4818189312
KV5A7_MOUSE	0.069455	0	1	399224032
LIFR_MOUSE	0.065387	0.238035	2	9181715456
LUM_MOUSE	0	0	0	813847232
MBL2_MOUSE	1.04939	0	1	2654699776
MUG1_MOUSE	0.206713	0.059771	16	148624850944
MUP2_MOUSE	0	0	0	285771520
PHLD_MOUSE	0.195096	0.078928	2	10981584896
PLF4_MOUSE	0	0	0	258051776
PLMN_MOUSE	0.859257	0.070212	2	12695977984
PON1_MOUSE	0.232798	0.46534	2	4030231040
PZP_MOUSE	0.136637	0.054986	28	744784920576
QSOX1_MOUSE	0.419176	0.274419	2	1685357568
RET4_MOUSE	1.6725	0	1	6076178432
SAA4_MOUSE	1.22929	0.377313	2	2661084160
SPA3K_MOUSE	0.28432	0.078149	9	153440141312
SPA3M_MOUSE	1.2308	0.681943	2	1370503552
SPA3N_MOUSE	0.674242	0	1	1029105024
SPP24_MOUSE	0	0	0	4042237440
TFR1_MOUSE	0.028661	0	1	50544232
THRB_MOUSE	0.75541	0.143235	2	39395479552
TRFE_MOUSE	0.244285	0.066695	37	962197258240
TSP1_MOUSE	0.078958	0	1	654544960
TTHY_MOUSE	0.951583	0.173077	2	117339422720
VTDB_MOUSE	0.951821	0.261621	3	51484549120
VTNC_MOUSE	1.47311	0.203288	2	10449967104
ZA2G_MOUSE	0	0	0	1255704576

## Sheet: 480,000
Proteins	RateConstant	SD	Number of peptides	Abundance
A1AG1_MOUSE	0	0	0	231881664
A1AT1_MOUSE	0.31548	0.172565	10	93085147136
A1AT2_MOUSE	0.332962	0.032072	2	34440081408
A1AT4_MOUSE	0.275743	0.046336	2	24462368768
A1AT5_MOUSE	0.34858	0.007768	2	22555715584
A2AP_MOUSE	0	0	0	3573227264
A2MG_MOUSE	0.073044	0	1	7622012928
AFAM_MOUSE	0.312287	0.090454	2	2870341632
ALBU_MOUSE	0.071578	0.021388	36	3141989826560
ALS_MOUSE	0.570474	0	1	6627894272
AMBP_MOUSE	0	0	0	1207859712
ANGT_MOUSE	0	0	0	249384368
ANT3_MOUSE	0	0	0	8123296256
APOA1_MOUSE	0.064688	0.069369	5	169421422592
APOA4_MOUSE	0	0	0	6286950400
APOB_MOUSE	0	0	0	1863105408
APOC1_MOUSE	0	0	0	4241478656
APOC3_MOUSE	0	0	0	3650653184
APOE_MOUSE	0	0	0	5186543616
APOH_MOUSE	0.189877	0.110511	2	18061166592
CBG_MOUSE	0.042955	0	1	228927712
CBPB2_MOUSE	0	0	0	1202926080
CBPN_MOUSE	0.2082	0.113368	2	675558400
CERU_MOUSE	0.13873	0.046481	2	6991653376
CFAB_MOUSE	0.040403	0	1	3502931968
CFAH_MOUSE	0.31106	0.102741	6	6348460544
CFAI_MOUSE	0.420013	0	1	319831872
CLUS_MOUSE	0.538535	0	1	22148499456
CO3_MOUSE	0.350148	0.4017	7	79008137216
CO4B_MOUSE	0.195691	0.079608	2	3523223296
CO5_MOUSE	0.12324	0.039548	2	10738341888
CO8A_MOUSE	0	0	0	1222367232
CO8B_MOUSE	0.206097	0	1	102413712
CO8G_MOUSE	0	0	0	273198368
CO9_MOUSE	0	0	0	537043200
CPN2_MOUSE	0.138632	0	1	2109335424
EGFR_MOUSE	0.240529	0.151079	2	2160145664
EST1C_MOUSE	0.297877	0.072984	3	10510152704
FA10_MOUSE	0.022931	0	1	628464640
FETUA_MOUSE	0.352739	0	1	934362048
FETUB_MOUSE	0	0	0	2099579776
FIBA_MOUSE	0.022381	0	1	4112725248
FIBB_MOUSE	0	0	0	2081485568
FIBG_MOUSE	0	0	0	3504900608
FINC_MOUSE	0.179291	0.176851	6	11177584640
GELS_MOUSE	0	0	0	2204209408
GPX3_MOUSE	0	0	0	298590560
HA10_MOUSE	0.920912	0	1	1841463808
HBA_MOUSE	0.038533	0.01486	2	22603976704
HBB1_MOUSE	0.010029	0.003794	2	73398059008
HEMO_MOUSE	0.339113	0.22103	7	64592220160
HEP2_MOUSE	0	0	0	1791864576
HPT_MOUSE	0	0	0	2236642304
HRG_MOUSE	0.177658	0.085733	2	3197355776
HVM51_MOUSE	0	0	0	308842112
IC1_MOUSE	0.325959	0	1	1861456000
ICA_MOUSE	0	0	0	3220630272
IGG2B_MOUSE	0.061606	0.007563	2	6361010176
IGH1M_MOUSE	0.000376	0	1	2268539904
IGHA_MOUSE	0.437345	0.115456	2	4221892864
IGHG3_MOUSE	0.020861	0	1	1240294784
IGHM_MOUSE	0.080519	0.023081	2	10071078912
IGKC_MOUSE	0	0	0	8327900160
ITIH1_MOUSE	0	0	0	997670016
ITIH2_MOUSE	0.135959	0	1	3424162816
ITIH4_MOUSE	0	0	0	7280666112
K2C1_MOUSE	0	0	0	198150112
KLKB1_MOUSE	0.04201	0	1	1468286976
KNG1_MOUSE	0	0	0	8617814016
KV3A1_MOUSE	0.055922	0.017277	2	208926672
LIFR_MOUSE	0	0	0	848697536
LUM_MOUSE	0	0	0	289390112
MBL2_MOUSE	0.690854	0	1	323459200
MUG1_MOUSE	0.049274	0.067566	8	43637559296
MUP2_MOUSE	0	0	0	107671944
PHLD_MOUSE	0	0	0	2981311744
PLMN_MOUSE	0.366759	0.185265	2	1728508160
PON1_MOUSE	0.190155	0	1	1192236032
PZP_MOUSE	0.079813	0.051094	26	266541006848
QSOX1_MOUSE	0.057024	0	1	336526304
RET4_MOUSE	1.10334	0	1	2016582272
SAA4_MOUSE	1.19429	0	1	374345792
SPA3K_MOUSE	0.193575	0.10501	9	54123073536
SPA3M_MOUSE	0.242901	0.150895	2	478399392
SPA3N_MOUSE	0	0	0	268562304
TFR1_MOUSE	0.026428	0	1	25161876
THRB_MOUSE	0	0	0	10125155328
TRFE_MOUSE	0.168771	0.046537	27	346520125440
TTHY_MOUSE	0.619594	0.258635	2	37103362048
VTDB_MOUSE	0.746522	0.406262	4	16071055360
VTNC_MOUSE	1.05352	0	1	2527760896
ZA2G_MOUSE	0.016527	0	1	81473936
ZPI_MOUSE	0	0	0	18254102

## Sheet: QToF1
Proteins	RateConstant	SD	Number of peptides	Abundance
A1AT2	0.44877	0.13932	8	1043780000
A1AT3	0.44596	0.08216	2	252954000
A1AT4	0.47866	0.29669	2	70526000
A1AT5	0.53629	0.08853	4	150819000
ALBU	0.17031	0.04089	32	18359800000
APOA1	0.71617	0.12203	2	441668000
APOE	0.8521	0	1	52926200
APOH	1.51065	0	1	20472500
CO3	1.27699	0.60552	4	91390800
EST1C	0.52249	0.18896	3	98548600
FETUA	0.54169	0.02495	2	65172500
HBB1	0.03096	0.0032	2	153560000
HEMO	0.38781	0.0292	2	149147000
IGHM	0.40792	0.07642	2	17038200
IGKC	0.12968	0.10817	2	60794400
KNG1	0.72959	0.02964	2	129332000
MUG1	0.32198	0.06977	7	142293000
PZP	0.30945	0.08001	17	674266000
SPA3K	0.46616	0.08885	7	348660000
SPA3M	0.36041	0.00425	2	88177000
TRFE	0.39154	0.09653	17	757214000
VTDB	0.73902	0.34554	2	60306400

## Sheet: QToF2
Proteins	RateConstant	SD	Number of peptides	Abundance
A1AT1	0.60158	0.17432	11	10820700000
A1AT2	0.57258	0.11563	2	2054680000
A1AT4	0.46338	0	1	475265000
A1AT5	0.65199	0.09839	4	981983000
ALBU	0.22467	0.06035	47	156037000000
APOA1	0.48363	0.16408	2	3167000000
CO3	2.08127	0.31451	2	1474570000
EST1C	0.18882	0.21471	2	289911000
FABPL	0.09932	0	1	164164000
HBA	0.04145	0.00387	4	1850740000
HBB1	0.0365	0.00993	6	2303020000
HEMO	0.54144	0.84179	7	3125070000
IGKC	0.12207	0.03161	2	634325000
KNG1	1.03209	0.69909	2	412798000
MUG1	0.40726	0.13887	8	1266800000
PZP	0.36115	0.09633	19	6861330000
SPA3K	0.49896	0.12093	11	4004630000
SPA3M	0.4138	0.00291	2	929997000
TRFE	0.46686	0.12896	13	7550400000
TTHY	1.33126	0.21636	2	1331540000
VTDB	1.88301	0	1	210288000
